# Supplementary material for: Assessing competency in less invasive surfactant administration: simulation-based validity evidence for the LISA-AT scores
Source: Pediatr Res. 2025 Jan 18;98(3):876–84. doi: 10.1038/s41390-025-03868-7 (PMC12507647; doi:10.1038/s41390-025-03868-7)
Supplement: Supplementary file 3 — Supplement_Appandix_C [file 41390_2025_3868_MOESM3_ESM.xlsx]

## Sheet: Ark1
Appendix C: LISA assessment investigator guide
LISA-AT metric	Test instructions for the investigator
Pre-procedure
Monitoring	If the participant asks the investigator to ensure monitoring…
Ensure appropriate monitoring of vital signs before and during the LISA procedure.	I: “What kind of monitoring do you want?”
Equipment preparation	If the participant asks the investigator to prepare equipment…
Ensure all equipment used in the LISA procedure is functioning.	I: “What kind of equipment do you want to use?”
Pharmacological interventions	If the participant asks the investigator to prepare pharmacological interventions…
Check drugs and doses that may be used as part of the LISA procedure (including an antidote if the opioid is being used).	I: “What should I prepare?”
Non-pharmacological interventions	If the participant asks the investigator to ensure non-pharmacological comfort care…
Ensure non-pharmacological precautions for pain and stress management.	I: “Can you describe how I should do this?”
Positioning	Caught on camera.
Position the patient optimally and maintain position during the LISA procedure.
Team-briefing / Team resource management	Caught on camera.
Perform a team briefing before the LISA procedure, including task assignment, outlining potential problems, etc.
Procedure
Laryngoscopy	Caught on camera.
Competent and non-injurious handling of the laryngoscope, good visualisation of the vocal cords, and sufficient overview of the airway.
Catheterisation	Caught on camera.
Insert the catheter into the trachea at the desired depth, maintaining the position during instillation while retracting the laryngoscope.
Surfactant administration	If the participant asks the investigator to administer surfactant…
Slow infusion is needed to allow the infant to inhale the surfactant.	I: “Can you describe how I should do this?”
Complications	Scenario 1: Bradycardia
Manage possible complications during administration.	I: “The patient is bradycardic with a heart rate of 89 bpm and a pre-ductal SpO2 of 92%.”
	Scenario 2: Desaturation
	I: “The patient is desaturating with a pre-ductal SpO2 of 75%.”
	Scenario 3: Surfactant reflux
	I: “There is surfactant reflux.”
Ventilation	I: “How do you secure sufficient ventilation during the procedure?”
Maintain CPAP/NIV during the LISA procedure.
Non-technical skills
Non-technical skills	Caught on camera.
Situational awareness, communication, teamwork, and team leadership skills.
Overall
Number of attempts	Caught on camera.
Number of attempts until the LISA procedure is successfully performed.
Adherence to algorithm / Time factor	Caught on camera.
Able to follow this algorithm and minimise time delay in treatment.
Handling of the infant	Caught on camera.
Gentle handling of the patient during the LISA procedure.
Legend: This is a guideline on how to obtain the necessary information from the participant during the LISA procedure. The scenarios were identical except for three complications (bradycardia, desaturation, and surfactant reflux), played in consecutive order. Abbreviations: LISA = Less Invasive Surfactant Administration, LISA-AT = LISA Assessment Tool, I = Investigator, CPAP = Continuous Positive…
